# Supplementary material for: Current Status and Perspectives of Antibacterial Agents Belonging to 2-Oxazolidinones
Source: Pharmaceuticals (Basel). 2026 Mar 6;19(3):432. doi: 10.3390/ph19030432 (PMC13028916; doi:10.3390/ph19030432)
Supplement: Supplementary file 1 [file pharmaceuticals-19-00432-s001.zip]

Archive with 1 entries (1 files):
- pharmaceuticals-4173362-supplementary.pdf
